# Supplementary material for: MRI-Based Brain Signatures of Chemotherapy-Induced Peripheral Neuropathy in Cancer Patients: A Systematic Review and Meta-Analysis
Source: Diagnostics (Basel). 2026 May 25;16(11):1619. doi: 10.3390/diagnostics16111619 (PMC13257007; doi:10.3390/diagnostics16111619)
Supplement: Supplementary file 1 [file diagnostics-16-01619-s001.zip]

Archive with 1 entries (1 files):
- diagnostics-4241457-supplementary.pdf
